# Supplementary material for: Direct Degradation of Fresh and Dried Macroalgae by Agarivorans albus B2Z047
Source: Mar Drugs. 2024 Apr 28;22(5):203. doi: 10.3390/md22050203 (PMC11122777; doi:10.3390/md22050203)
Supplement: Supplementary file 1 [file marinedrugs-22-00203-s001.zip]

Archive with 2 entries (2 files):
- Data S1.xlsx
- Supplementary materials.pdf
