# Supplementary material for: Direct Degradation of Fresh and Dried Macroalgae by Agarivorans albus B2Z047
Source: Mar Drugs. 2024 Apr 28;22(5):203. doi: 10.3390/md22050203 (PMC11122777; doi:10.3390/md22050203)
Supplement: Supplementary file 1 [file marinedrugs-22-00203-s001.zip › Data S1.xlsx]

## Sheet: Data S1
Data S1. Carbohydrate-active enzyme genes expression of strain B2Z047 at different time points: 0 h, 4 h, 8 h, and 24 h.
Cazymes type	Locus tag	Begin	End	strand	Name	Protein accession	Protein length	0h_count	4h_count	8h_count	24h_count	0h_fpkm	4h_fpkm	8h_fpkm	24h_fpkm	4hvs0h_0h	4hvs0h_log2FoldChange	4hvs0h_pvalue	4hvs0h_padj	8hvs0h_0h	8hvs0h_log2FoldChange	8hvs0h_pvalue	8hvs0h_padj	24hvs0h_0h	24hvs0h_log2FoldChange	24hvs0h_pvalue	24hvs0h_padj
GH13	LQZ07_RS00035	8155	9990	-	alpha-amylase	WP_152785059.1	611	679	1007	1100	316	143.887	171.815	176.555	45.6256	762.94	0.232267	0.580666	0.82624	771.774	0.326481	0.43551	0.75398	798.994	-1.57254	0.00026825	0.001055
GH5	LQZ07_RS00495	101375	103060	+	cellulase family glycosylhydrolase	WP_152783914.1	561	681	1217	662	230	157.149	226.119	115.707	36.163	765.188	0.501256	0.230304	0.510238	774.047	-0.410239	0.328093	0.657296	801.347	-2.03482	3.72044e-06	2.2953e-05
GH26	LQZ07_RS00750	146029	151353	-	family 31 carbohydrate-binding protein	WP_152783848.1	1774	213	304	245	373	15.5626	17.8837	13.5583	18.5688	239.339	0.176854	0.682931	0.878894	242.111	-0.167472	0.703717	0.916565	250.652	0.338682	0.438793	0.554845
GH1	LQZ07_RS01080	223575	224918	+	GH1 family beta-glucosidase	WP_152783762.1	447	443	675	665	259	128.241	157.329	145.808	51.0851	497.769	0.271241	0.522198	0.781662	503.533	0.216506	0.612825	0.863847	521.293	-1.24338	0.00396103	0.0111849
GH94	LQZ07_RS01090	226089	228503	-	glycosyl transferase	WP_152783758.1	804	219	439	301	227	35.2817	56.9445	36.729	24.9174	246.081	0.666743	0.12109	0.340547	248.93	0.0892977	0.844573	0.975567	257.712	-0.417498	0.347921	0.462675
GH116	LQZ07_RS01095	228519	231749	-	GH116 family glycosyl hydrolase	WP_152783756.1	1076	87	318	133	246	10.4762	30.8315	12.1304	20.1833	97.7642	1.53246	0.000690022	0.00666464	98.897	0.242567	0.617361	0.866695	102.388	1.02919	0.0231541	0.0499231
GH13	LQZ07_RS01465	315916	319155	+	pullulanase-type alpha-1,6-glucosidase	WP_152783655.1	1079	522	750	621	709	62.6828	72.5138	56.4815	58.009	586.534	0.186526	0.659755	0.868988	593.325	-0.118922	0.780844	0.951181	614.252	-0.0277499	0.954815	0.977528
GH13	LQZ07_RS01960	413877	415931	-	alpha-amylase family glycosyl hydrolase	WP_152783548.1	684	3472	6564	2017	1579	657.341	1000.6	289.237	203.688	3901.18	0.582515	0.158188	0.401006	3946.34	-1.15299	0.00573502	0.0406727	4085.51	-1.60616	0.000142165	0.000602507
GH13	LQZ07_RS02670	562578	563834	-	alpha-glucosidase	WP_227981416.1	418	161	352	221	473	49.8326	87.7226	51.8104	99.7516	180.911	0.791819	0.0690447	0.241127	183.007	0.0874364	0.86078	0.982389	189.463	1.08479	0.0127037	0.030345
GH13	LQZ07_RS02675	564299	566623	+	starch-binding protein	WP_152783131.1	774	6624	4793	7268	645	1108.46	645.786	921.195	73.5412	7442.79	-0.803034	0.0522467	0.200232	7528.96	-0.235632	0.566828	0.84168	7794.47	-3.82952	1.12859e-16	7.18927e-15
GH13	LQZ07_RS02710	572303	575374	-	alpha-amylase family glycosyl hydrolase	WP_152783143.1	1023	688	567	1201	726	87.1345	57.8184	115.208	62.6483	773.053	-0.615215	0.143129	0.376002	782.004	0.434204	0.298344	0.631291	809.584	-0.391862	0.352194	0.467068
GH13	LQZ07_RS02715	575450	578455	-	alpha-amylase family glycosyl hydrolase	WP_152783145.1	1001	1028	1586	3236	1655	133.054	165.279	317.234	145.95	1155.08	0.289246	0.487021	0.758384	1168.45	1.28479	0.00220283	0.0184883	1209.66	0.217479	0.601532	0.705285
GH52	LQZ07_RS02890	620856	622937	+	glycoside hydrolase family 52 protein	WP_152783195.1	693	254	869	482	630	47.4653	130.75	68.2223	80.2147	285.407	1.43785	0.000841842	0.00792293	288.712	0.554515	0.197397	0.499916	298.896	0.840769	0.0488806	0.0940809
GH3	LQZ07_RS03045	653499	655718	-	glycoside hydrolase family 3 N-terminal domain-containing protein	WP_152783236.1	739	163	326	274	286	28.5665	46.0012	36.3712	34.1513	183.158	0.663362	0.129268	0.355804	185.28	0.379589	0.38837	0.715393	191.817	0.341456	0.442384	0.559058
GH31	LQZ07_RS03090	665033	667447	+	glycoside hydrolase family 31 protein	WP_152783250.1	804	397	599	467	943	63.9582	77.6987	56.9849	103.512	446.083	0.257073	0.545866	0.799683	451.248	-0.135169	0.756846	0.940174	467.164	0.778469	0.0656722	0.12042
GH13	LQZ07_RS03095	667510	669138	-	alpha-amylase family glycosyl hydrolase	WP_152783252.1	542	903	1314	980	253	215.67	252.684	177.282	41.1712	1014.63	0.204866	0.62386	0.849237	1026.38	-0.251403	0.548079	0.828479	1062.57	-2.30442	1.74435e-07	1.45798e-06
GH9	LQZ07_RS03625	789772	792099	+	glycoside hydrolase family 9 protein	WP_152783398.1	775	113	271	196	261	18.8851	36.4662	24.8104	29.7202	126.978	0.925024	0.0370631	0.157973	128.449	0.424684	0.351344	0.683526	132.982	0.7377	0.0977906	0.167851
PL7	LQZ07_RS04225	908046	909029	-	polysaccharide lyase family 7 protein	WP_249483514.1	327	0	1	2	3	0	0.318353	0.598956	0.808203	--	--	--	--	1.38778e-17	3.92528	0.509804	0.804511	1.38778e-17	4.4374	0.264706	0.371981
GH19	LQZ07_RS04410	947078	948742	-	glycoside hydrolase family 19 protein	WP_152786163.1	554	672	791	796	1004	157.028	148.822	140.883	159.85	755.075	-0.101044	0.812536	0.945191	763.818	-0.125163	0.765809	0.944279	790.757	0.109718	0.796974	0.860346
GH2	LQZ07_RS04425	950869	953970	-	beta-galactosidase	WP_152786159.1	1033	1014	2109	1659	1709	127.18	212.98	157.603	146.048	1139.35	0.720162	0.0836465	0.271267	1152.54	0.340732	0.412703	0.734171	1193.19	0.283577	0.495495	0.609509
GH36	LQZ07_RS04440	957096	959213	+	alpha-galactosidase	WP_152786153.1	705	324	442	377	917	59.5171	65.3733	52.4536	114.772	364.059	0.111738	0.800941	0.940929	368.275	-0.150867	0.733813	0.933616	381.265	1.0312	0.0153496	0.0354493
GH109	LQZ07_RS05750	1232447	1233616	-	Gfo/Idh/MocA family oxidoreductase	WP_152780424.1	389	9	130	78	79	2.99281	34.8066	19.6457	17.8993	10.1227	3.50011	6.77485e-09	2.29982e-07	10.2409	2.73121	1.33399e-05	0.000231871	10.6048	2.6503	1.59963e-05	8.56104e-05
GH16	LQZ07_RS05810	1246164	1247525	-	RICIN domain-containing protein	WP_152780400.1	453	2642	72	1134	83	754.708	16.56	245.355	16.1546	2968.58	-5.53104	4.96043e-27	5.92896e-24	3002.95	-1.58958	0.000169698	0.00212345	3108.85	-5.4594	1.03051e-26	4.95262e-24
GH50	LQZ07_RS05860	1259148	1262081	+	beta-galactosidase	WP_249483563.1	977	90	79	472	477	11.9345	8.43473	47.4069	43.0975	101.135	-0.523575	0.274677	0.55906	102.307	2.01998	8.50745e-06	0.00015885	105.918	1.93526	1.98187e-05	0.000104325
GH2	LQZ07_RS05870	1263217	1265688	-	glycoside hydrolase family 2 TIM barrel-domain containing protein	WP_152780384.1	823	48	33	51	139	7.55468	4.18186	6.07969	14.906	53.9435	-0.874078	0.103137	0.309345	54.569	-0.281323	0.642769	0.882944	56.4962	1.06285	0.0273779	0.057508
GH117	LQZ07_RS05875	1265777	1266859	-	family 43 glycosylhydrolase	WP_152780382.1	360	1102	270	714	163	395.891	78.0979	194.281	39.8982	1238.23	-2.36477	8.41484e-08	2.26019e-06	1252.56	-0.995478	0.0179496	0.0999991	1296.74	-3.22552	2.09703e-12	4.89239e-11
GH50	LQZ07_RS05890	1270101	1272956	+	beta-galactosidase	WP_152780377.1	951	5452	4602	11786	516	742.712	504.769	1216.1	47.8945	6125.92	-0.580788	0.159308	0.40342	6196.85	0.742713	0.0721797	0.272763	6415.38	-3.87046	6.64052e-17	4.62526e-15
GH50	LQZ07_RS05895	1273031	1276018	+	beta-agarase	WP_152780361.1	995	3486	4853	13671	392	453.91	508.784	1348.28	34.7776	3916.91	0.141022	0.732439	0.9072	3962.26	1.60195	0.000141298	0.00181074	4101.99	-3.62165	3.26544e-15	1.41385e-13
GH50	LQZ07_RS05920	1279841	1282114	+	beta-galactosidase	WP_152780357.1	757	894	410	1076	1038	152.957	56.4804	139.438	121.004	1004.52	-1.46062	0.000624053	0.00614156	1016.15	-0.102147	0.808424	0.964089	1051.98	-0.253999	0.543086	0.655138
GH36	LQZ07_RS06020	1300535	1302637	+	alpha-galactosidase	WP_152780327.1	700	2669	6126	3462	2053	493.779	912.519	485.118	258.788	2998.92	0.862341	0.0375056	0.159481	3033.64	0.00581443	0.989674	1	3140.63	-0.848012	0.041187	0.0816838
GH30	LQZ07_RS06195	1344240	1345604	+	glycoside hydrolase family 30 protein	WP_152780275.1	454	86	823	187	443	24.5126	188.874	40.3709	86.033	96.6406	2.9206	2.70924e-10	1.30837e-08	97.7604	0.750396	0.100857	0.335299	101.211	1.89412	2.89972e-05	0.000145775
GH13	LQZ07_RS06240	1352653	1354608	+	alpha-amylase family glycosyl hydrolase	WP_152780261.1	651	276	472	604	1030	54.8989	75.5923	90.9972	139.593	310.126	0.437689	0.306926	0.593355	313.718	0.760155	0.0747694	0.278688	324.784	1.43007	0.000879103	0.00300069
S1_13	LQZ07_RS06285	1363306	1364805	+	arylsulfatase	WP_152780244.1	499	216	374	429	1066	56.0255	78.106	84.2803	188.391	242.71	0.455529	0.294355	0.581756	245.521	0.6202	0.150976	0.428543	254.182	1.83311	2.54657e-05	0.000129648
GH13	LQZ07_RS06375	1383016	1386339	-	alpha-amylase family glycosyl hydrolase	WP_152780213.1	1107	1040	2132	2254	435	121.729	200.923	199.826	34.6914	1168.56	0.699287	0.092867	0.288873	1182.09	0.746351	0.0729756	0.274017	1223.78	-1.72665	5.84078e-05	0.000274397
GH10	LQZ07_RS06555	1431258	1432382	-	endo-1,4-beta-xylanase	WP_152780150.1	374	27	33	29	96	9.33758	9.18894	7.59636	22.6211	30.3477	-0.0465777	1	1	30.7	-0.265221	0.647815	0.887142	31.7855	1.35717	0.00898631	0.0227067
GH13	LQZ07_RS06905	1506299	1508953	+	alpha-amylase family glycosyl hydrolase	WP_152780049.1	884	29	61	30	728	4.24968	7.1973	3.32979	72.6877	32.5949	0.734287	0.175871	0.43253	32.9732	-0.319238	0.598281	0.854942	34.1389	4.1754	2.93285e-16	1.62015e-14
GH8	LQZ07_RS07325	1601036	1603591	+	glycosyl hydrolase family 8	WP_152779932.1	851	644	679	790	804	98.0275	83.2172	91.0806	83.3853	723.614	-0.259878	0.538322	0.79452	731.993	-0.0746868	0.861477	0.982783	757.809	-0.149331	0.722269	0.802928
GH8	LQZ07_RS07330	1603928	1606750	+	glycosyl hydrolase family 8	WP_152779930.1	940	31	68	75	775	4.27242	7.54575	7.82907	72.7755	34.8421	0.794812	0.132759	0.362697	35.2465	0.902771	0.0964282	0.325974	36.4923	4.16976	2.98127e-16	1.62818e-14
PL7	LQZ07_RS07505	1638416	1639990	+	polysaccharide lyase family 7 protein	WP_152779883.1	524	259	216	184	327	63.9797	42.9613	34.4268	55.0378	291.025	-0.597883	0.170087	0.421557	294.395	-0.862241	0.0504473	0.212644	304.78	-0.133096	0.763214	0.835156
GH9	LQZ07_RS07650	1666813	1669635	+	glycoside hydrolase family 9 protein	WP_227981102.1	940	143	1062	855	502	19.7083	117.847	89.2514	47.1397	160.686	2.55549	1.39398e-08	4.47289e-07	162.548	2.20956	6.85155e-07	1.55215e-05	168.283	1.34154	0.00226695	0.00686945
GH5	LQZ07_RS07655	1669702	1671861	+	cellulase family glycosylhydrolase	WP_152779841.1	719	92	315	299	459	16.5713	45.6837	40.7922	56.3317	103.382	1.43828	0.00145751	0.0125782	104.58	1.32992	0.00314234	0.0250538	108.271	1.84811	4.21776e-05	0.000204753
GH9	LQZ07_RS07660	1672299	1675124	+	glycoside hydrolase family 9 protein	WP_152779839.1	941	273	450	504	967	37.5849	49.8821	52.5555	90.7086	306.755	0.384609	0.369811	0.65334	310.308	0.514858	0.230148	0.550695	321.254	1.35479	0.00157377	0.00500898
GH13	LQZ07_RS07970	1741397	1745407	+	pullulanase-type alpha-1,6-glucosidase	WP_227981097.1	1336	20224	22445	10235	1521	1961.72	1752.96	751.96	100.524	22723.9	-0.185951	0.650661	0.863874	22986.9	-1.35204	0.00120818	0.0115318	23797.6	-4.20234	2.53324e-19	2.96945e-17
GH23	LQZ07_RS08080	1767852	1769321	-	membrane-bound lytic murein transglycosylase MltF	WP_152779739.1	489	401	485	710	630	106.133	103.354	142.331	113.61	450.577	-0.0618781	0.889022	0.975313	455.795	0.454619	0.282258	0.612712	471.871	0.182214	0.67215	0.763778
GH23	LQZ07_RS08110	1778870	1780459	-	LysM peptidoglycan-binding domain-containing protein	WP_152779727.1	529	551	643	1006	538	134.827	126.683	186.449	89.6973	619.118	-0.113488	0.790002	0.937919	626.287	0.498931	0.236028	0.55784	648.376	-0.503823	0.233334	0.337061
GH16	LQZ07_RS08690	1885515	1887389	+	carbohydrate-binding protein	WP_152779579.1	624	473	337	420	620	98.1483	56.3032	66.0097	87.6566	531.477	-0.82511	0.0539883	0.205181	537.631	-0.540791	0.20306	0.510051	556.594	-0.0790453	0.853965	0.902607
GH8	LQZ07_RS08955	1941693	1943072	-	glycosyl hydrolase family 8	WP_040307403.1	459	52	87	63	809	14.6604	19.749	13.4531	155.404	58.4379	0.405475	0.42737	0.709218	59.1154	-0.0924513	0.877333	0.987302	61.203	3.48742	4.67149e-13	1.23358e-11
PL7	LQZ07_RS09115	1970456	1971916	-	polysaccharide lyase family 7 protein	WP_152779454.1	486	16	21	14	162	4.26082	4.5027	2.82382	29.394	17.988	0.0556624	1	1	18.1972	-0.55749	0.471995	0.779485	18.8417	2.86223	1.81879e-07	1.51492e-06
GH16	LQZ07_RS09150	1979196	1982174	+	carbohydrate-binding protein	WP_152779440.1	992	881	928	1475	830	115.061	97.5847	145.909	73.8587	989.909	-0.261259	0.532478	0.790552	1001.37	0.373968	0.369429	0.697994	1036.69	-0.555441	0.184645	0.281181
GH118	LQZ07_RS09245	2000606	2002042	+	hypothetical protein	WP_152779414.1	478	528	67	273	112	142.955	14.6057	55.9842	20.6612	593.275	-3.31188	4.08953e-12	2.79315e-10	600.145	-1.32068	0.00224735	0.0187476	621.312	-2.70495	3.47666e-09	4.06541e-08
PL6	LQZ07_RS09250	2002103	2004781	-	polysaccharide lyase 6 family protein	WP_152779412.1	892	50	70	61	191	7.2614	8.1852	6.70991	18.8997	56.1907	0.148836	0.80268	0.941342	56.8422	-0.0824255	0.916185	1	58.8496	1.46216	0.002302	0.00696251
GH13	LQZ07_RS09410	2048393	2050078	+	alpha-amylase family glycosyl hydrolase	WP_152779357.1	561	121	273	247	865	27.9223	50.7235	43.1717	136.004	135.967	0.837036	0.0597045	0.218901	137.542	0.659535	0.139338	0.409114	142.395	2.36719	1.51172e-07	1.2791e-06
GH13	LQZ07_RS09425	2053592	2055310	+	carbohydrate-binding module family 20 domain-containing protein	WP_152779352.1	572	50	123	292	430	11.3166	22.4147	50.0572	66.3112	56.1907	0.960831	0.049993	0.194798	56.8422	2.17403	5.08886e-06	9.80837e-05	58.8496	2.63231	3.22857e-08	3.12832e-07
GH43	LQZ07_RS09480	2065761	2067371	-	glycoside hydrolase family 43 protein	WP_152779334.1	536	106	363	141	285	25.5996	70.5855	25.7919	46.8968	119.113	1.43868	0.00132438	0.0115545	120.493	0.0420965	0.958258	1	124.745	0.956715	0.031691	0.0650052
GH26	LQZ07_RS10120	2202918	2204738	+	carbohydrate-binding protein	WP_194164233.1	606	31	57	50	385	6.62331	9.80548	8.09133	56.046	34.8421	0.540809	0.326805	0.612007	35.2465	0.319161	0.576662	0.844448	36.4923	3.1607	2.95645e-10	4.39898e-09
GH109	LQZ07_RS10150	2210138	2211124	+	Gfo/Idh/MocA family oxidoreductase	WP_152786029.1	328	35	59	42	185	13.7967	18.7257	12.5398	49.6877	39.3366	0.415942	0.422127	0.704429	39.7929	-0.106114	0.886885	0.990658	41.1991	1.92942	9.35863e-05	0.000413397
GH5	LQZ07_RS10230	2226100	2227263	+	glycoside hydrolase family 5 protein	WP_152786050.1	387	131	243	120	277	43.7866	65.3969	30.38	63.0842	147.203	0.554723	0.212995	0.487957	148.908	-0.495532	0.273353	0.60408	154.162	0.61043	0.171194	0.263874
GH86	LQZ07_RS10350	2251880	2255122	-	RICIN domain-containing protein	WP_152786088.1	1080	120	247	282	336	14.3965	23.8591	25.6249	27.4654	134.843	0.704685	0.114471	0.330886	136.405	0.862579	0.0539873	0.22304	141.219	1.0153	0.0223987	0.0485777
GH16	LQZ07_RS11105	2396826	2397599	-	family 16 glycosylhydrolase	WP_152782321.1	257	17	16	23	56	8.54537	6.47565	8.75683	19.1797	19.1116	-0.420564	0.590668	0.832052	19.3338	0.0661923	1	1	20.0184	1.24527	0.0295429	0.0613053
PL17	LQZ07_RS11285	2439967	2442114	-	heparinase II/III family protein	WP_152782369.1	715	692	623	626	574	125.341	90.8569	85.8815	70.8389	777.547	-0.487725	0.246079	0.526871	786.55	-0.514004	0.223192	0.540891	814.291	-0.739066	0.0788879	0.140213
PL17	LQZ07_RS11290	2442117	2444255	-	heparinase II/III family protein	WP_152782371.1	712	515	427	358	340	93.6741	62.5347	49.321	42.1369	578.669	-0.606453	0.154157	0.393711	585.369	-0.893842	0.0364059	0.170274	606.015	-1.06821	0.0124243	0.0297812
GH13	LQZ07_RS11375	2463533	2465674	+	alpha-amylase	WP_152782399.1	713	543	1182	1019	753	98.6287	172.863	140.189	93.1901	610.13	0.785805	0.0619566	0.224405	617.194	0.538548	0.198318	0.501561	638.962	0.00220594	1	1
PL38	LQZ07_RS11395	2468210	2469457	-	alginate lyase family protein	WP_152782406.1	415	256	52	80	68	79.8084	13.0525	18.8901	14.444	287.654	-2.6326	4.6346e-08	1.28826e-06	290.985	-2.04564	1.0115e-05	0.000184541	301.25	-2.37954	4.16951e-07	3.19596e-06
GH5	LQZ07_RS11555	2501892	2503316	-	cellulase family glycosylhydrolase	WP_152782448.1	474	71	83	74	230	19.385	18.246	15.303	42.7865	79.7865	-0.110806	0.842663	0.958582	80.7112	-0.309256	0.531938	0.817693	83.5603	1.22503	0.0077521	0.0199553
PL7	LQZ07_RS11570	2505238	2506278	-	polysaccharide lyase family 7 protein	WP_152782452.1	346	69	21	44	45	25.7882	6.31935	12.4555	11.4592	77.5393	-2.04524	0.00018149	0.00215846	78.4379	-1.01625	0.0434095	0.190632	81.2069	-1.08371	0.0328785	0.0671829
PL7	LQZ07_RS11580	2507409	2508269	+	polysaccharide lyase family 7 protein	WP_152782456.1	286	5	13	17	147	2.25938	4.72982	5.81843	45.2594	5.62832	1.0261	0.312308	0.597497	5.69442	1.37682	0.13926	0.409114	5.89806	4.37974	3.76147e-11	6.77065e-10
GH88	LQZ07_RS11585	2508380	2509630	+	glycoside hydrolase family 88 protein	WP_152782457.1	416	16	23	37	151	4.97606	5.75937	8.71574	31.9973	17.988	0.186079	0.903284	0.983288	18.1972	0.835644	0.165497	0.453127	18.8417	2.76088	5.59744e-07	4.15143e-06
GH103	LQZ07_RS11730	2535702	2536667	+	lytic murein transglycosylase	WP_249483654.1	321	265	356	432	341	106.731	115.446	131.785	93.5775	297.766	0.0895706	0.84299	0.958675	301.215	0.335424	0.435269	0.753835	311.84	-0.105669	0.81351	0.873097
GH167	LQZ07_RS12270	2648288	2651395	-	RICIN domain-containing protein	WP_152782668.1	1035	577	676	794	639	72.23	68.1349	75.2834	54.5022	648.332	-0.107805	0.803788	0.941342	655.839	0.0910593	0.830377	0.969055	678.97	-0.322181	0.444809	0.561643
GH86	LQZ07_RS12275	2651549	2655568	-	carbohydrate-binding protein	WP_152782671.1	1339	1908	2070	5199	336	184.661	161.305	381.113	22.1568	2143.85	-0.218695	0.597514	0.834719	2168.68	1.07664	0.00974616	0.061868	2245.16	-2.97448	3.24941e-11	5.93789e-10
GH77	LQZ07_RS12685	2746332	2748530	+	4-alpha-glucanotransferase	WP_152782826.1	732	2653	4706	4306	4242	469.391	670.395	577.044	511.375	2980.94	0.490581	0.234777	0.513513	3015.46	0.32922	0.424951	0.744542	3121.8	0.207621	0.61492	0.716785
GH13	LQZ07_RS12690	2748701	2750911	+	1,4-alpha-glucan branching protein GlgB	WP_152782829.1	736	3036	6148	4948	1484	534.24	871.062	659.479	177.926	3411.28	0.681648	0.0991606	0.300626	3450.78	0.335171	0.416336	0.736524	3572.47	-1.50208	0.000362448	0.00137052
GH13	LQZ07_RS12695	2750961	2753060	+	glycogen debranching protein GlgX	WP_152782832.1	699	1768	1811	2179	1742	327.556	270.149	305.772	219.899	1986.55	-0.301589	0.466748	0.741123	2009.55	-0.0679395	0.870625	0.986321	2080.42	-0.49083	0.23648	0.340481
GH13	LQZ07_RS12870	2793367	2795202	-	maltodextrin glucosidase	WP_152785000.1	611	864	1767	1147	1012	183.09	301.487	184.099	146.117	970.808	0.69585	0.0951278	0.293807	982.048	0.0392655	0.927502	1	1016.68	-0.241353	0.5632	0.673151
GH23	LQZ07_RS12925	2806919	2807509	-	lytic transglycosylase domain-containing protein	WP_152784980.1	196	183	181	173	92	120.472	95.939	86.2618	41.2662	205.631	-0.351891	0.436741	0.717035	208.012	-0.450248	0.311315	0.643635	215.351	-1.46018	0.00157747	0.0050174
GH73	LQZ07_RS13370	2901563	2902321	-	glucosaminidase domain-containing protein	WP_152784888.1	252	1675	650	699	353	858.61	268.272	271.391	123.29	1882.05	-1.70171	6.64983e-05	0.000905779	1903.84	-1.63009	0.000126513	0.00163574	1970.99	-2.71541	9.67847e-10	1.29208e-08
GH13	LQZ07_RS14260	3089758	3091494	-	sugar phosphorylase	WP_152784623.1	578	110	108	117	395	24.6386	19.4773	19.8493	60.2825	123.607	-0.362336	0.449748	0.7271	125.039	-0.28018	0.55662	0.836154	129.452	1.37401	0.00203887	0.00626521
GH38	LQZ07_RS14265	3091505	3094165	-	glycoside hydrolase family 38 C-terminal domain-containing protein	WP_152784621.1	886	161	214	280	758	23.5399	25.1926	31.0079	75.5124	180.911	0.0742224	0.886739	0.974373	183.007	0.428623	0.326885	0.656388	189.463	1.76498	5.71123e-05	0.000269894
GH18	LQZ07_RS14340	3122418	3125162	-	glycosyl hydrolase family 18 protein	WP_227981560.1	914	2051	3427	2461	2146	290.701	391.089	264.198	207.244	2304.53	0.404322	0.327926	0.613097	2331.21	-0.106569	0.797281	0.958829	2413.42	-0.404145	0.328803	0.442393
PL7	LQZ07_RS14510	3170477	3171460	+	polysaccharide lyase family 7 protein	WP_249483164.1	327	3	0	0	15	1.18618	0	0	4.04101	3.38117	-4.81506	0.264706	0.549089	3.42125	-4.83303	0.264706	0.593756	3.54474	1.81678	0.0883316	0.154147
GH36	LQZ07_RS14750	3238559	3240289	-	alpha-galactosidase	WP_152780884.1	576	392	563	477	838	88.1073	101.886	81.2047	128.334	440.465	0.185954	0.667325	0.873626	445.565	-0.0863314	0.843414	0.97521	461.281	0.626469	0.138222	0.221358
PL7	LQZ07_RS14895	3273037	3273966	+	polysaccharide lyase family 7 protein	WP_016403671.1	309	213	49	79	165	89.1086	16.5051	25.0325	47.0322	239.339	-2.45292	3.82064e-07	9.17914e-06	242.111	-1.79859	0.0001038	0.00141357	250.652	-0.83732	0.0594558	0.111098
GH3	LQZ07_RS15095	3319092	3320123	-	beta-N-acetylhexosaminidase	WP_152780977.1	343	560	509	673	407	211.121	154.505	192.174	104.546	629.231	-0.473928	0.262884	0.548363	636.517	-0.104291	0.809113	0.964089	658.966	-0.929645	0.0286714	0.0598587
GH73	LQZ07_RS15865	3486738	3487748	-	flagellar assembly peptidoglycan hydrolase FlgJ	WP_227981217.1	336	1626	619	372	1524	625.738	191.798	108.431	399.602	1827	-1.72937	5.11207e-05	0.000721314	1848.15	-2.49699	1.37015e-08	4.14515e-07	1913.33	-0.562911	0.175183	0.269073
GH11	LQZ07_RS16585	3634950	3635759	+	glycoside hydrolase family 11 protein	WP_152781377.1	269	15	44	41	82	7.20492	17.0166	14.9162	26.8363	16.8644	1.21024	0.0500978	0.195047	17.0606	1.07567	0.0812893	0.294589	17.665	1.97367	0.00051707	0.00186986
GH36	LQZ07_RS16595	3636847	3638961	-	alpha-galactosidase	WP_152781379.1	704	1589	585	807	394	292.305	86.6462	112.441	49.3833	1785.42	-1.77764	3.25543e-05	0.000488091	1806.1	-1.34682	0.00141195	0.0129294	1869.79	-2.48091	1.6955e-08	1.7083e-07
GH2	LQZ07_RS16600	3638967	3642089	-	beta-galactosidase	WP_152781380.1	1040	3258	770	1518	819	405.884	77.2366	143.238	69.5194	3660.73	-2.41712	2.84515e-08	8.44885e-07	3703.11	-1.47122	0.000471927	0.00519345	3833.7	-2.46133	1.63915e-08	1.65848e-07
PL7	LQZ07_RS16630	3647951	3649414	-	polysaccharide lyase family 7 protein	WP_152781387.1	487	29	31	42	540	7.7069	6.63323	8.45411	97.7793	32.5949	-0.239072	0.73234	0.9072	32.9732	0.164261	0.817902	0.965461	34.1389	3.74452	1.40366e-13	4.24277e-12
GH23	LQZ07_RS16635	3649591	3651012	-	transporter substrate-binding domain-containing protein	WP_194164098.1	473	744	871	1031	604	203.562	191.877	213.658	112.598	835.975	-0.108891	0.796288	0.940585	845.654	0.101164	0.812254	0.964211	875.479	-0.770102	0.0675022	0.122838
GH13	LQZ07_RS16685	3661173	3662894	-	sugar phosphorylase	WP_227981224.1	573	142	180	213	874	32.0832	32.7449	36.4507	134.547	159.563	0.00582343	1	1	161.411	0.215317	0.650574	0.889514	167.106	2.15143	1.29508e-06	8.84114e-06
GH103	LQZ07_RS17125	3744045	3745022	+	lytic murein transglycosylase B	WP_152781527.1	325	586	447	520	502	233.121	143.177	156.684	136.069	658.445	-0.726726	0.0870386	0.277792	666.069	-0.541758	0.198526	0.501561	689.561	-0.692546	0.101122	0.172583
S3	LQZ07_RS17175	3752634	3754610	-	alkyl sulfatase dimerization domain-containing protein	WP_152781540.1	658	7	12	17	190	1.37757	1.90142	2.53397	25.4766	7.87551	0.435409	0.698224	0.886853	7.96763	0.900218	0.30031	0.632928	8.25143	4.27266	3.27579e-12	7.42615e-11
GH8	LQZ07_RS17215	3763983	3765329	+	glycosyl hydrolase family 8	WP_152781554.1	448	100	131	124	247	28.8839	30.4655	27.1278	48.6098	112.371	0.053231	0.911347	0.987568	113.673	-0.0590858	0.90919	0.999983	117.685	0.834356	0.0643057	0.118593
GH2	LQZ07_RS17240	3770679	3773093	-	glycoside hydrolase family 2 protein	WP_152781560.1	804	124	238	200	672	19.9769	30.8719	24.4047	73.7643	139.338	0.603904	0.180219	0.438934	140.952	0.319916	0.482005	0.786074	145.925	1.96772	1.01557e-05	5.64258e-05
GH23	LQZ07_RS17355	3797917	3799857	-	transglycosylase SLT domain-containing protein	WP_152781595.1	646	1485	2463	2607	1527	297.662	397.505	395.8	208.549	1668.57	0.39365	0.341975	0.627391	1687.89	0.442408	0.28552	0.616434	1747.41	-0.429219	0.301126	0.412194
GH23	LQZ07_RS17420	3815483	3816079	-	hypothetical protein	WP_016403968.1	198	534	598	718	358	348.009	313.784	354.413	158.965	600.017	-0.172934	0.68337	0.878986	606.965	0.0576408	0.893696	0.992786	628.372	-1.04607	0.0143691	0.0336048
GH48	LQZ07_RS17760	3881619	3884831	+	glycoside hydrolase family 48 protein	WP_152781683.1	1070	153	211	178	376	18.5269	20.572	16.3256	31.0221	171.922	0.127345	0.783471	0.935411	173.914	-0.151033	0.75113	0.938909	180.05	0.827278	0.0599395	0.111828
GH48	LQZ07_RS17765	3885363	3888296	+	glycoside hydrolase family 48 protein	WP_152781685.1	977	255	418	302	554	33.8145	44.6293	30.3324	50.0546	286.53	0.376584	0.385439	0.669771	289.849	-0.125384	0.780329	0.951038	300.073	0.649682	0.131068	0.212522
GH94	LQZ07_RS18765	4094938	4097379	-	glycosyltransferase 36	WP_152781966.1	813	119	547	145	302	18.9594	70.1691	17.4977	32.7835	133.72	1.86333	2.8175e-05	0.000431746	135.269	-0.0843208	0.883019	0.988611	140.042	0.873519	0.0507731	0.09714
GH14	LQZ07_RS18840	4112906	4115569	-	family 14 glycosylhydrolase	WP_152781992.1	887	620	1062	1140	1765	90.5483	124.88	126.104	175.632	696.647	0.440098	0.294446	0.581756	704.714	0.509126	0.224392	0.541988	729.568	1.03971	0.0132701	0.0314633
GH4	LQZ07_RS19570	4239788	4241113	+	6-phospho-alpha-glucosidase	WP_152786476.1	441	680	1298	855	11261	199.521	306.645	190.013	2251.27	764.064	0.596326	0.153819	0.393267	772.911	-0.0390957	0.927652	1	800.17	3.57996	4.25389e-15	1.77776e-13
GH119	LQZ07_RS19860	4301994	4306250	-	PKD domain-containing protein	WP_152784495.1	1418	2073	1801	1861	1060	189.46	132.53	128.826	66.008	2329.25	-0.539165	0.193265	0.459613	2356.22	-0.5251	0.205035	0.51447	2439.31	-1.43702	0.000658895	0.00232159
GH31	LQZ07_RS20480	4428951	4431668	-	glycoside hydrolase family 31 protein	WP_152784353.1	905	532	1030	883	583	76.1527	118.711	95.7351	56.8608	597.77	0.616764	0.141852	0.374692	604.692	0.36143	0.390659	0.716103	626.019	-0.337347	0.423185	0.539763
GH10	LQZ07_RS20510	4435197	4437434	+	endo-1,4-beta-xylanase	WP_152784346.1	745	173	230	204	298	30.0752	32.1938	26.8615	35.298	194.395	0.0745374	0.867962	0.963706	196.646	-0.131608	0.764952	0.943878	203.584	0.314878	0.481835	0.5969
GH16	LQZ07_RS20935	4529017	4530348	-	glycoside hydrolase family 16 protein	WP_016401626.1	443	40	48	32	301	11.6837	11.2886	7.07955	59.9041	44.9546	-0.0730366	0.949111	1	45.476	-0.689009	0.23137	0.55222	47.0826	2.43912	4.79332e-07	3.62782e-06
GH17	LQZ07_RS20940	4530509	4532401	-	hypothetical protein	WP_152784229.1	630	15	29	35	122	3.08293	4.79901	5.4485	17.0845	16.8644	0.611147	0.371639	0.65527	17.0606	0.848244	0.178055	0.474417	17.665	2.54602	6.18021e-06	3.62221e-05
GH149	LQZ07_RS20975	4541015	4544446	+	hypothetical protein	WP_152784215.1	1143	91	125	120	271	10.3161	11.4095	10.3037	20.9323	102.259	0.12157	0.811987	0.944782	103.444	0.0295691	0.951775	1	107.094	1.10397	0.0148752	0.0345531
GH16	LQZ07_RS20990	4546470	4548062	+	glycoside hydrolase family 16 protein	WP_227981514.1	530	34	94	40	243	8.30398	18.4849	7.39953	40.4375	38.2129	1.12831	0.0296398	0.134448	38.6563	-0.134574	0.825639	0.969055	40.0224	2.36428	1.63393e-06	1.09369e-05
GH16	LQZ07_RS20995	4548140	4550191	-	glycoside hydrolase family 16 protein	WP_152784211.1	683	48	112	60	725	9.10095	17.098	8.61656	93.6601	53.9435	0.884593	0.0692539	0.241479	54.569	-0.047454	0.957057	1	56.4962	3.44452	1.32315e-12	3.16371e-11
GH16	LQZ07_RS21240	4604438	4605769	+	RICIN domain-containing protein	WP_152784153.1	443	1174	88	504	62	342.915	20.6958	111.503	12.339	1319.13	-4.07191	3.69782e-17	8.41871e-15	1334.4	-1.58916	0.000198092	0.00244041	1381.46	-4.70927	6.63647e-21	1.09982e-18
GH108	LQZ07_RS21415	4637333	4637869	+	glycosyl hydrolase 108 family protein	WP_152784104.1	178	2	1	6	22	1.44903	0.583351	3.29258	10.8603	2.25763	-1.22546	1	1	2.28471	1.17235	0.483528	0.787628	2.36813	2.92572	0.00484911	0.0133705
GH2	LQZ07_RS21570	4663752	4665521	-	glycoside hydrolase family 2 TIM barrel-domain containing protein	WP_249483368.1	589	55	108	73	385	12.0896	19.1141	12.1537	57.6609	61.8087	0.636217	0.196466	0.463853	62.5253	0.038897	1	1	64.7331	2.33566	7.51893e-07	5.36142e-06
GH26	LQZ07_RS22340	4839448	4840626	-	glycosyl hydrolase	WP_152785562.1	392	79	94	136	357	26.0697	24.9757	33.9926	80.2691	88.7753	-0.0853469	0.886067	0.974028	89.8041	0.413694	0.380715	0.709481	92.9739	1.70518	0.000190205	0.000777318
GH26	LQZ07_RS22360	4847105	4848715	-	glycosyl hydrolase	WP_227981643.1	536	69	272	220	793	16.6639	52.8905	40.2427	130.488	77.5393	1.64109	0.000367979	0.00390091	78.4379	1.30199	0.00494336	0.0361304	81.2069	3.05123	7.84824e-11	1.32812e-09
GH5	LQZ07_RS22380	4852187	4854382	+	cellulase family glycosylhydrolase	WP_152785578.1	731	193	488	232	542	34.1938	69.6132	31.1326	65.4276	216.867	1.00159	0.0204239	0.101188	219.378	-0.103907	0.825668	0.969055	227.118	1.0198	0.0186759	0.0417731
GH130	LQZ07_RS22425	4863593	4864762	-	glycosidase	WP_152785595.1	389	102	243	167	203	33.9186	65.0616	42.062	45.9943	114.618	0.915375	0.0415804	0.170945	115.946	0.341462	0.460709	0.770299	120.038	0.522968	0.245241	0.349882
GH130	LQZ07_RS22430	4864771	4865763	-	glycoside hydrolase family 130 protein	WP_152785597.1	330	87	181	167	283	34.0873	57.0997	49.5595	75.5495	97.7642	0.719905	0.118491	0.336206	98.897	0.570678	0.216846	0.531721	102.388	1.23123	0.00658427	0.0173297
GH5	LQZ07_RS22470	4873751	4875760	-	cellulase family glycosylhydrolase	WP_152785613.1	669	183	631	389	833	35.4224	98.3416	57.0313	109.861	205.631	1.44897	0.000869066	0.00813112	208.012	0.718098	0.0966515	0.326388	215.351	1.71641	8.34883e-05	0.000374645
GH5	LQZ07_RS22490	4879306	4881330	-	cellulase family glycosylhydrolase	WP_152785621.1	674	113	238	204	455	21.7108	36.8177	29.6869	59.5635	126.978	0.737796	0.0989334	0.300318	128.449	0.482359	0.288116	0.620357	132.982	1.53917	0.000546202	0.00196633
GH5	LQZ07_RS22495	4881508	4887465	-	CBM35 domain-containing protein	WP_152785623.1	1985	368	408	498	1124	24.0309	21.4518	24.6314	50.0104	413.498	-0.187355	0.666456	0.873144	418.286	0.0669288	0.879333	0.98788	433.04	1.14115	0.00722855	0.0187786
GH16	LQZ07_RS22695	4929259	4930071	+	family 16 glycosylhydrolase	WP_152785683.1	270	124	137	136	111	59.3409	52.7879	49.2956	36.1932	139.338	-0.192259	0.692535	0.884823	140.952	-0.236	0.620957	0.868903	145.925	-0.628606	0.169693	0.26198
GH43	LQZ07_RS23315	5038929	5039999	+	glycoside hydrolase family 43 protein	WP_152785434.1	356	83	147	104	116	30.1517	42.9964	28.6157	28.7119	93.2698	0.487804	0.290632	0.57704	94.3506	-0.0440327	0.946198	1	97.6807	0.0134334	1	1
GH13	LQZ07_RS23945	5166413	5173606	-	pullulanase-type alpha-1,6-glucosidase	WP_152785239.1	2397	349	349	382	810	18.8746	15.197	15.6478	29.8476	392.15	-0.336158	0.431384	0.712417	396.691	-0.239065	0.576775	0.844448	410.683	0.745029	0.078402	0.139554
GH141	LQZ07_RS24045	5199695	5202085	-	right-handed parallel beta-helix repeat-containing protein	WP_152785173.1	796	94	85	71	611	15.2958	11.1364	8.75062	67.7417	105.629	-0.480805	0.31348	0.59902	106.853	-0.773146	0.109216	0.350138	110.624	2.22968	9.44773e-07	6.59968e-06
GH13	LQZ07_RS24275	5246112	5248196	-	glycogen debranching protein GlgX	WP_016400236.1	694	1344	2041	1902	2069	250.793	306.649	268.822	263.056	1510.14	0.266445	0.520748	0.780157	1527.62	0.131482	0.752142	0.93895	1581.5	0.152898	0.713041	0.79769
GH5	LQZ07_RS24620	1510127	1511677	+	cellulase family glycosylhydrolase	WP_152780045.1	516	127	199	214	307	31.8577	40.1925	40.6595	52.4712	142.709	0.311418	0.498843	0.768849	144.362	0.383002	0.406354	0.73076	149.456	0.80341	0.0706731	0.128123
GH16	LQZ07_RS24625	2953389	2955404	-	RICIN domain-containing protein	WP_194164193.1	671	97	153	191	457	18.7199	23.7742	27.9192	60.0924	109	0.320869	0.495225	0.76574	110.263	0.607467	0.18957	0.490603	114.155	1.76555	8.77305e-05	0.000391852
